# Supplementary material for: Effect of Silver Doping on the Superconducting and Structural Properties of YBCO Films Grown by PLD on Different Templates
Source: Materials (Basel). 2022 Aug 3;15(15):5354. doi: 10.3390/ma15155354 (PMC9369561; doi:10.3390/ma15155354)
Supplement: Supplementary file 1 [file materials-15-05354-s001.zip]

Archive with 1 entries (1 files):
- materials-1816783-supplementary.pdf
